# Supplementary material for: Lie symmetry analysis of the effects of urban infrastructures on residential property values
Source: PLoS One. 2021 Aug 5;16(8):e0255233. doi: 10.1371/journal.pone.0255233 (PMC8341578; doi:10.1371/journal.pone.0255233)
Supplement: S1 Data — (XLSX) [file pone.0255233.s001.xlsx]

## Sheet: Boston
ln(AV_TOTAL)	ln(LAND_SF)	ln(AGE)	ln(R_TOTAL_RMS)	ln(R_BDRMS)	ln(NUM_FLOORS)	R_KITCH	R_FULL_BTH	R_HALF_BTH	GREEN(%)	TRAFFIC(kft)
14.8282	7.43248	4.97673	2.63906	1.09861	1.60944	3	4	0	10.192	2.10814
14.7914	7.19068	4.98361	2.30259	1.60944	1.25276	1	4	1	10.271	2.46628
14.2866	7.69485	4.79579	2.94444	2.19722	1.09861	3	3	0	7.78	5.1657
14.3497	7.32712	5.14166	2.48491	1.38629	1.09861	1	2	1	6.7	3.77442
14.2075	7.31322	5.16479	2.48491	1.38629	1.25276	2	2	1	5.388	4.50233
13.7597	7.17012	5.0814	2.3979	1.09861	1.09861	3	3	0	9.045	3.16395
13.7363	7.39142	4.91265	2.63906	1.60944	1.09861	3	3	0	6.41	4.5593
14.044	7.35244	4.91265	2.07944	1.60944	0.693147	1	1	1	4.697	1.55116
12.979	7.57199	4.75359	2.83321	1.79176	1.09861	3	3	0	4.75	8.2375
13.5335	7.00125	4.8752	1.79176	1.09861	0.693147	1	1	1	5.82	4.00233
13.3589	7.49665	4.70953	2.30259	1.38629	0.693147	2	2	0	2.031	3.09302
14.2855	7.1507	1.94591	2.48491	1.79176	1.09861	3	5	0	2.887	5.30407
14.3125	7.74066	4.51086	3.04452	2.30259	1.09861	3	3	0	8.748	5.55814
14.0007	7.40245	4.75359	2.63906	1.94591	1.09861	3	3	0	0.813	9.86705
14.0581	7.39756	4.79579	2.63906	1.79176	1.09861	3	4	0	0.129	8
14.0148	7.49554	4.98361	2.83321	2.07944	1.09861	3	3	0	5.137	7.72045
13.6367	6.99393	4.51086	2.30259	1.38629	1.09861	2	2	1	1.157	8.05
13.6315	7.37275	4.80402	2.63906	2.07944	1.09861	3	3	0	1.773	6.01744
13.4905	7.17778	4.98361	2.56495	1.38629	1.09861	2	2	0	4.4	6.31932
13.1803	6.55536	3.46574	1.79176	1.09861	1.09861	1	2	1	3.91	5.83409
13.206	6.54247	4.8752	1.79176	1.09861	1.09861	2	3	0	1.905	5.81818
12.8607	7.09008	4.79579	2.19722	1.38629	0.693147	1	1	0	1.407	6.10909
12.9324	6.40026	4.94876	1.60944	0.693147	0.693147	1	1	0	2.573	4.73721
15.0974	7.94944	4.80402	2.30259	1.38629	1.38629	1	5	1	8.929	3.94767
14.637	8.00637	5.01728	2.19722	1.38629	0.693147	1	3	1	5.134	1.52791
13.3133	6.79347	5.04986	1.94591	1.60944	0.693147	1	1	0	4.589	2.61221
14.0806	8.50956	4.79579	2.63906	1.79176	0.916291	3	3	0	4.731	4.56453
14.1524	7.86557	5.0814	2.07944	1.38629	1.09861	1	2	1	3.204	3.41337
13.9813	7.42237	2.99573	1.60944	1.09861	1.09861	1	3	1	3.775	1.59535
13.5687	7.44015	4.94876	1.60944	1.09861	0.916291	1	2	1	3.242	2.76395
13.4993	8.26436	3.73767	2.48491	1.79176	0.693147	2	2	1	2.584	2.32209
14.1524	7.86557	5.0814	2.07944	1.38629	1.09861	1	2	1	3.301	3.40814
12.9923	7.86134	4.79579	2.07944	1.09861	0.693147	1	1	1	2.429	10.4227
12.9662	8.18004	4.94876	2.3979	1.60944	0.693147	2	2	0	4.131	9.425
12.9136	9.23376	4.91265	1.94591	1.09861	0.693147	1	1	1	3.487	8.03636
14.4018	8.07028	1.79176	2.3979	1.60944	1.09861	2	4	0	3.051	3.94767
14.3119	8.45127	4.61512	2.63906	2.07944	1.09861	3	3	0	2.983	7.35227
14.2565	8.40066	4.55388	2.56495	1.79176	1.09861	2	3	0	0.214	9.49318
13.3122	7.52994	4.8752	2.19722	1.09861	1.09861	2	2	0	9.127	7.85341
13.9627	8.54714	4.61512	2.70805	1.79176	1.09861	3	3	3	5.78	6.98068
13.9628	8.46863	4.74493	2.70805	2.07944	0.916291	2	3	0	2.813	5.50523
13.6533	8.08703	3.49651	2.30259	1.38629	0.693147	2	3	1	8.113	6.90455
13.33	7.57866	4.61512	2.19722	1.09861	0.693147	2	2	0	3.704	7.67733
13.63	7.96416	4.8752	2.19722	1.79176	1.09861	1	2	1	2.453	5.45341
13.243	7.44366	4.79579	1.60944	1.09861	0.693147	1	1	1	6.705	7.07386
13.2456	7.85632	4.8752	2.07944	1.60944	0.693147	2	2	0	9.131	7.60568
13.2246	7.8536	4.91265	2.07944	1.60944	0.916291	1	1	0	4.554	6.85233
12.809	7.12689	4.8752	1.38629	0.693147	0.693147	1	1	1	2.969	8.77386
12.8866	7.82405	4.79579	2.07944	1.09861	0.693147	1	1	0	3.387	7.21919

## Sheet: Milwaukee
LSale_price	LAGE	LROOM	LFinishedSqft	LBdrms	Fbath	District	nbhd	GREEN(%)	TRAFFIC(kft)
12.4049	7.5353	4.64439	2.07944	1.38629	1	14	4500	10.8494	4.567
12.3458	6.91572	4.54329	1.79176	1.09861	2	14	4620	15.2989	5.043
12.5354	7.11558	4.66344	1.79176	1.09861	1	14	4540	13.0607	3.863
10.7144	8.04463	4.38203	2.30259	1.38629	2	6	2900	10.8045	8.587
12.3014	7.00488	4.85203	1.79176	0.693147	1	14	4500	11.9079	5.019
12.0257	7.04925	4.43082	1.60944	0.693147	1	14	4620	15.5865	6.21
12.8008	7.69029	2.48491	2.07944	1.09861	2	5	820	37.1482	7.37
11.9184	7.42058	4.79579	2.07944	1.38629	1	3	3240	2.42921	10.15
12.3926	7.27656	4.86753	1.79176	1.09861	1	3	3190	3.42247	12.809
11.7361	7.12689	4.63473	1.79176	1.09861	1	12	4160	8.22921	7.729
11.9184	7.22621	4.11087	1.79176	1.09861	1	5	1460	15.2382	16.722
11.2252	7.11639	4.27667	1.79176	1.09861	1	9	240	37.915	3.534
12.8866	8.06715	2.48491	2.07944	1.38629	2	6	2810	3.35281	12.089
12.1172	7.38523	4.26268	1.79176	1.38629	1	5	2120	9.36629	13.314
13.2862	8.26153	4.65396	2.19722	1.38629	3	3	3060	12.6337	7.046
11.2645	7.7003	4.17439	2.30259	1.79176	2	1	1150	18.0854	2.434
11.2252	7.64348	4.8752	1.94591	1.09861	1	12	4100	3.65393	4.334
10.309	7.83043	4.68213	2.30259	1.09861	2	6	2850	12.6472	3.22
11.8907	7.25418	4.18965	1.94591	1.09861	1	2	1400	19.0337	4.025
11.7753	7.01031	3.89182	1.79176	1.09861	1	9	480	30.119	8.146
12.4607	7.10743	4.56435	1.79176	1.09861	1	14	4910	8.36854	5.831
11.9829	7.10003	4.41884	1.79176	1.09861	1	5	2040	9.3191	8.614
11.6527	7.07242	3.97029	1.79176	1.09861	1	9	660	28.5579	8.378
11.5617	7.18841	4.06044	1.60944	1.09861	1	2	1490	11.1573	8.108
10.2364	7.55904	4.62497	2.07944	1.60944	1	15	1780	9.84719	1.009
11.4825	7.04403	4.81218	1.60944	0.693147	1	8	4000	12.3011	10.105
10.8396	6.96224	4.58497	1.60944	1.09861	1	7	1440	18.7573	1.2
11.0959	6.84375	4.92725	1.94591	1.38629	1	12	4100	5.44719	5.07
10.3056	7.09506	4.54329	1.79176	1.09861	1	1	900	25.1787	8.47
12.4212	7.50329	4.5326	1.94591	1.09861	1	14	4520	13.7888	4.995
12.1007	7.39326	4.2485	1.79176	1.09861	1	14	4700	16.9978	8.02
11.9697	7.04752	4.02535	1.60944	1.09861	1	13	4660	19.027	10.009
11.9512	7.06219	4.54329	1.79176	1.09861	1	3	3190	3.43371	11.46
12.4292	7.355	4.70953	1.79176	1.09861	1	3	3160	9.7573	13.068
12.2111	7.13489	4.29046	1.60944	1.09861	1	5	2080	5.78876	7.691
12.1007	7.33563	4.11087	1.94591	1.38629	1	3	3330	5.47191	11.046
12.3674	7.65539	3.91202	1.94591	1.38629	1	13	4860	30.624	2.677
12.0725	7.11233	3.93183	1.60944	1.09861	1	9	480	31.3402	3.607
11.8845	6.91572	4.18965	1.60944	1.09861	1	5	2100	13.1236	6.356
11.9923	6.91968	4.26268	1.60944	1.09861	1	5	2080	6.5236	6.424
12.3239	8.09895	3.55535	2.30259	1.38629	4	5	1460	16.0067	20.341
11.9829	7.61184	4.38203	1.94591	1.09861	1	7	1840	9.15506	2.391
12.2303	7.26753	4.07754	1.79176	1.09861	1	11	4420	25.6876	2.866
11.8494	7.23273	4.26268	1.79176	1.09861	1	14	4520	13.1775	8.066
11.3621	6.98472	3.89182	1.79176	1.38629	1	1	600	33.3329	16.141
10.7144	6.78219	4.86753	1.60944	1.09861	1	12	4120	7.79326	9.077
12.0317	7.14598	4.23411	1.60944	1.09861	1	11	4240	23.1448	4.681
9.85219	6.90776	4.93447	1.79176	1.38629	1	12	4100	5.73483	3.044
11.8845	7.33433	4.55388	1.79176	1.09861	1	7	1840	10.4247	0.839
11.5119	6.96791	2.89037	1.60944	1.09861	1	6	2920	6.52584	3.589
11.8629	7.07665	4.20469	1.60944	0.693147	1	1	1200	25.5843	11.824
11.813	7.0282	4.12713	1.79176	1.09861	1	5	1040	21.3843	9.223
11.4616	7.23706	4.52179	1.94591	1.09861	1	1	1200	26.3862	16.34
11.4489	7.16317	4.23411	1.60944	1.09861	1	10	1940	8.7236	6.812
12.0639	7.48099	4.23411	1.94591	1.09861	1	10	1850	7.60674	7.306
11.3386	7.06987	4.14313	1.60944	1.09861	1	2	1380	17.6225	0.332
11.0821	7.20489	4.79579	2.19722	1.38629	1	8	4120	7.79101	10.127
11.8907	7.38771	4.15888	1.79176	1.38629	1	2	1480	12.7753	2.769

## Sheet: Taipei
LN(PRICE)	ln(land)	TOTOL_ROOMS	TOTO_Lliving	TOTLA_BATH	TRAFFIC	GREEN
16.8432	3.27714	6	3	2	6.15493	3.551
17.1654	3.86556	3	2	2	4.67465	4.811
16.9201	3.54096	5	0	5	5.21831	3.058
16.7003	3.49772	4	0	2	1.10704	0.214
16.2904	3.80109	4	2	1	16.3366	9.05
16.2579	3.157	5	1	5	2.83803	4.15
16.2134	4.29973	6	1	3	12.0423	2.345
16.2134	3.42589	5	0	1	18.7718	10.657
15.7146	2.93439	3	1	1	8.00817	23.085
15.7614	2.82613	3	2	2	10.662	2.18
15.6073	2.79117	3	2	1	10.269	3.57
15.6073	3.157	4	2	2	9.2	3.618
14.7809	1.35067	2	1	1	1.35211	3.459
14.6484	2.26488	2	1	1	18.1803	4.009
14.8271	1.1474	2	2	1	8.71972	10.293
18.683	6.75399	10	3	4	12.4986	1
18.3153	5.72359	5	3	2	19.5169	4.242
17.9899	4.84419	4	2	2	6.22676	8.17
17.565	4.60517	3	1	3	3.13944	3.354
17.5069	3.76885	5	2	2	3.5338	2.602
17.4399	3.52665	5	2	2	1.3493	4.836
16.6992	2.28238	3	2	2	1.35211	6.429
16.6874	3.32324	3	2	1	11.0563	3.551
16.6834	3.6816	3	2	1	12.4944	6.039
15.895	3.51661	2	2	1	7.07746	13.485
16.0016	3.30101	3	2	2	22.2324	0.651
15.9903	3.58934	3	2	1	9.87183	4.893
14.8451	1.7544	1	1	1	17.2	7.393
15.0964	2.46215	1	1	1	15.4732	1.751
14.9565	1	1	1	1	1.94507	4.552
18.2731	3.88855	6	3	3	10.0859	7.254
18.1578	3.40817	3	2	2	8.92958	3.828
16.9725	2.76127	2	2	1	3.05634	1.291
17.3507	2.70872	3	2	2	14.5394	3.077
17.4128	3.705	3	2	3	7.96197	6.542
17.3709	4.41594	3	2	2	17.2493	1.309
16.86	3.55592	2	2	2	9.79155	10.233
16.8212	2.30956	2	1	1	1.20563	4.03
16.7859	1.69562	1	1	1	6.26197	5.147
16.321	1.47018	1	1	1	2.24507	1.801
16.2836	3.00022	1	1	1	19.8915	4.682
16.3258	3.72786	3	2	2	5.89014	0.395
15.747	1.58719	1	1	1	14.6507	4.832
15.7026	2.76946	1	1	1	18.3775	9.344
15.8502	3.01259	1	0	1	13.3099	1.198
19.6085	4.06543	6	2	6	2.36197	0.589
19.0085	3.4032	3	2	3	1.2662	0.753
19.052	4.06612	3	2	4	9.25493	3.424
18.613	3.6811	3	2	2	4.35634	0.388
18.5862	5.25227	4	3	3	19.7831	3.591
18.7125	4.67451	3	2	3	7.91408	6.428
17.7929	3.79841	2	2	2	10.8563	6.969
17.7275	3.49012	3	2	2	2.56479	2.529
17.6524	3.51453	2	2	1	5.10282	4.606
17.1477	2.82257	1	2	1	18.3408	3.118
17.1948	3.70574	1	0	1	20.0901	4.057
16.964	1.91692	1	1	1	2.23239	1.121
16.3805	3.12764	1	2	1	5.78028	15.458
16.4952	2.92638	1	2	2	18.6479	1.75
16.5755	2.78932	1	1	1	23.6282	3.347

## Sheet: Tokyo
ln(price)	Building structure	LAND_SF	LN(AGE)	Frontage	Nearest station: Distance (minutes)	LN(Total floor area)	Front road: Width (m)	Floor-area ratio(%)	Front road: Direction	Land shape	TRAFFIC	GREEN
21.9172	5	140	3.66356	7.2	1	6.86693	27	800	2	7	331.696	12.083
21.7165	10	185	2.70805	15	2	6.62007	21.8	600	3	3	331.899	3.614
20.8186	5	175	3.73767	10	1	6.90776	27	700	2	7	331.671	1.069
19.7557	5	200	3.3322	13.5	5	7.09008	15	600	6	5	331.797	1.281
19.7016	5	125	3.66356	10.6	3	6.17379	5.9	500	7	7	331.722	4.058
19.5193	10	180	3.4012	15.7	1	5.76832	2.3	300	4	9	331.747	5.375
18.035	7	70	-0.693147	7.7	7	4.55388	2.8	300	4	7	331.747	2.957
17.9586	7	110	3.85015	10.4	3	4.78749	2.7	600	4	6	331.747	4.024
18.133	10	50	3.2581	5	10	5.10595	27	600	3	3	331.772	4.26
19.4854	1	210	3.95124	11	3	5.79909	7.2	300	3	7	331.772	6.386
19.5838	1	135	0	4.8	8	5.79909	18	400	6	4	331.772	9.23
19.4503	7	320	3.66356	9	2	4.78749	8	300	6	7	331.848	3.29
18.8261	10	110	3.29584	7.2	4	5.66988	8	500	5	3	331.848	6.19
18.516	7	165	3.3322	10	7	5.10595	3.5	200	2	3	331.873	4.71
18.4207	7	120	3.4012	12	2	5.01064	4	200	6	3	331.873	6.004
21.0597	10	170	1.60944	10	4	6.47697	12	400	7	4	331.975	8.393
20.9856	1	1200	3.29584	36.5	11	7.6009	11	200	2	4	331.899	4.557
20.5607	1	310	-0.693147	12	5	7.17012	6.8	400	3	3	332.127	13.877
19.4503	9	890	3.97029	27	14	6.90776	6.8	300	2	3	332.228	2.394
19.3762	1	320	3.4012	20	13	6.52209	20	200	5	1	334.43	2.323
19.2536	7	200	0	14.6	16	6.06379	16	200	2	2	334.658	2.263
17.9899	10	105	3.13549	15.6	18	5.39363	15	200	4	3	334.658	1.344
17.9744	7	115	0.693147	11.3	16	4.49981	5	80	6	7	334.734	1.611
17.893	7	110	0	10.2	8	4.70048	6.5	80	7	1	334.734	5.759
16.7599	7	75	3.17805	6.3	11	4.31749	4	80	8	7	334.734	2.527
16.7059	7	140	2.48491	9.9	26	4.60517	6	200	1	3	334.886	4.902
16.8112	7	155	0.693147	3.2	8	4.55388	4.5	80	3	8	334.886	5.784
16.951	7	130	0.693147	14.5	11	4.60517	5	80	5	5	334.886	5.17
17.2167	7	185	0	5.5	8	4.65396	5	80	6	5	334.886	6.792
17.5532	7	165	0	12.5	7	4.74493	5.5	80	3	1	334.886	9.736
